# Supplementary material for: Intraoperative cell salvage: The impact on immune cell numbers
Source: PLoS One. 2023 Aug 1;18(8):e0289177. doi: 10.1371/journal.pone.0289177 (PMC10393166; doi:10.1371/journal.pone.0289177)
Supplement: S1 Table — TRIMICS-Cell study data. (XLSX) [file pone.0289177.s001.xlsx]

## Sheet: Dictionary
Figures	Variable		Category	Abbreviated as	Type of transfusion		Time points
Fig 2 and 3	Hct (Haematocrit)		Category 1	Cat 1	ICS		Pre-operative
	Platelets		Category 2	Cat 2	ABT		Post-operative
	Leukocytes		Category 3	Cat 3	ICS&ABT		48h post-operative
	Neutrophils		Category 4	Cat 4	no transfusion
	Lymphocytes
	MID
	Neutrophil %
	Lymphocyte %
	MID %
Fig 4 and 5	NK (Natural Killer Cells)
	Monocyte
	B cells
	CD3+
	CD8+
	CD4+
	CD4+CD25+
	CD4+CD25-
	CD4+CD127+
	CD4+ CD25+ CD127+
	CD4+ CD25+ CD127-
	HLA-DR+ CD11c+ cDC
	HLA-DR+ CD11c+ CD9+ cDC
	HLA-DR+ CD11c+ CD38+ cDC
	HLA-DR+ CD11c+ CD80+ cDC
	HLA-DR+ CD11c+ CD83+ cDC
	HLA-DR+ CD11c+ CD86+ cDC
	HLA-DR+ CD11c- CD123+ pDC

## Sheet: Fig 2 data
	Patient_date_study group	Pre-operative	Post-operative	48h post-operative
Hct	P2 30/10/2018 cat 1	0.313	0.327	0.276
	P3 16/01/2019 cat 3	0.256	0.274	0.244
	P4 22/01/2019 cat 1	0.431	0.423	0.387
	P5 20/02/2019 cat 4	0.43	0.427	0.446
	P6 25/02/2019 cat 1	0.409	0.395	0.366
	P7 27/03/2019 cat 1	0.352	0.344	0.34
	P8 2/04/2019 cat 1	0.317	0.301	0.23
	P9 16/04/2019 cat 4	0.381	0.349	0.136
	P10 28/05/2019 cat 4*	0.446*	0.44*
	P11 12/06/2019 cat 3	0.314	0.282	0.227
	P12 26/06/2019 cat 3	0.409	0.275	0.307
	P13 1/07/2019 cat 2	0.378	0.529	0.225
	P14 12/08/2019 cat 1	0.428	0.423	0.188
	P15 11/09/2019 cat 1	0.416	0.325	0.257
	P16 25/09/2019 cat 1	0.675	0.498	0.337
	P17 9/10/2019 cat 4	0.519	0.469	0.486
	P18 16/10/2019 cat 3	0.406	0.286	0.267
	P19 22/10/2019 cat 1	0.402	0.337	0.708
	P20 29/10/2019 cat 4	0.439	0.399	0.597
Platelets	P2 30/10/2018 cat 1	203	252	227
	P3 16/01/2019 cat 3	418	398	337
	P4 22/01/2019 cat 1	316	305	272
	P5 20/02/2019 cat 4	205	208	181
	P6 25/02/2019 cat 1	204	194	170
	P7 27/03/2019 cat 1	247	281	267
	P8 2/04/2019 cat 1	166	157	113
	P9 16/04/2019 cat 4	217	234	101
	P10 28/05/2019 cat 4*	156*	176*
	P11 12/06/2019 cat 3	326	130	82
	P12 26/06/2019 cat 3	236	182	172
	P13 1/07/2019 cat 2	241	131	236
	P14 12/08/2019 cat 1	198	211	146
	P15 11/09/2019 cat 1	178	163	131
	P16 25/09/2019 cat 1	148	238	159
	P17 9/10/2019 cat 4	122	130	73
	P18 16/10/2019 cat 3	248	169	175
	P19 22/10/2019 cat 1	261	260	72
	P20 29/10/2019 cat 4	260	263	137
		Admin	Post-op	D3
Leukocytes	P2 30/10/2018 cat 1	5.8	11	6.9
	P3 16/01/2019 cat 3	3.6	9.4	5.9
	P4 22/01/2019 cat 1	5.5	10	9.9
	P5 20/02/2019 cat 4	7.5	12.5	10.4
	P6 25/02/2019 cat 1	5.9	10.5	7.6
	P7 27/03/2019 cat 1	6	7.1	7.9
	P8 2/04/2019 cat 1	3.6	14.9	5.5
	P9 16/04/2019 cat 4	5.3	12.5	3.7
	P10 28/05/2019 cat 4*	5.8*	6.9*
	P11 12/06/2019 cat 3	5.4	10.2	6
	P12 26/06/2019 cat 3	5.6	8.4	9
	P13 1/07/2019 cat 2	5.2	5.8	5.7
	P14 12/08/2019 cat 1	6	14.9	6.1
	P15 11/09/2019 cat 1	7	11.4	9.6
	P16 25/09/2019 cat 1	7.2	11.2	7.2
	P17 9/10/2019 cat 4	8.2	8.3	6.8
	P18 16/10/2019 cat 3	5.8	12.7	7.1
	P19 22/10/2019 cat 1	9.5	15.6	11.5
	P20 29/10/2019 cat 4	12.2	9.9	11.3
Neutrophils		Admin	Post-op	D3
	P2 30/10/2018 cat 1	3.9	9.3	5.1
	P3 16/01/2019 cat 3	1.9	8	4.7
	P4 22/01/2019 cat 1	2.9	8.4	8
	P5 20/02/2019 cat 4	3.2	9.6	6.1
	P6 25/02/2019 cat 1	3.3	8.5	6.1
	P7 27/03/2019 cat 1	3.3	5.8	5.7
	P8 2/04/2019 cat 1	1.9	12.9	4.3
	P9 16/04/2019 cat 4	3	9.3	2.9
	P10 28/05/2019 cat 4*	2.8*	3.4*
	P11 12/06/2019 cat 3	3.3	8.4	4.6
	P12 26/06/2019 cat 3	2.9	7	7.1
	P13 1/07/2019 cat 2	1.9	3.3	3.5
	P14 12/08/2019 cat 1	4	12.1	5.2
	P15 11/09/2019 cat 1	5	9.7	7.5
	P16 25/09/2019 cat 1	5	9.4	5
	P17 9/10/2019 cat 4	5.6	5.4	4.9
	P18 16/10/2019 cat 3	3.2	11.3	4.8
	P19 22/10/2019 cat 1	6.6	12.5	9.6
	P20 29/10/2019 cat 4	9.6	8.3	9
Lymphocytes		Admin	Post-op	D3
	P2 30/10/2018 cat 1	1.2	1.1	1
	P3 16/01/2019 cat 3	0.9	0.7	0.7
	P4 22/01/2019 cat 1	1.7	1	1.2
	P5 20/02/2019 cat 4	2.3	1.3	2.1
	P6 25/02/2019 cat 1	1.3	0.6	0.7
	P7 27/03/2019 cat 1	1.6	0.9	1.4
	P8 2/04/2019 cat 1	1.1	0.8	0.8
	P9 16/04/2019 cat 4	1.5	1.7	0.4
	P10 28/05/2019 cat 4*	2.2*	2.7*
	P11 12/06/2019 cat 3	1.1	0.9	1
	P12 26/06/2019 cat 3	1.8	0.9	1.4
	P13 1/07/2019 cat 2	2.3	1.9	1.5
	P14 12/08/2019 cat 1	1	1	0.6
	P15 11/09/2019 cat 1	1.2	0.8	1.2
	P16 25/09/2019 cat 1	1.3	0.8	1.8
	P17 9/10/2019 cat 4	1.2	1.8	1
	P18 16/10/2019 cat 3	1.8	1	1.6
	P19 22/10/2019 cat 1	1.4	1.4	1.3
	P20 29/10/2019 cat 4	1.1	0.9	1.2
MID	P2 30/10/2018 cat 1	0.7	0.7	0.8
	P3 16/01/2019 cat 3	0.9	0.7	0.5
	P4 22/01/2019 cat 1	0.9	0.6	0.7
	P5 20/02/2019 cat 4	2	1.6	2.2
	P6 25/02/2019 cat 1	1.3	1.4	0.8
	P7 27/03/2019 cat 1	1.1	0.5	1.4
	P8 2/04/2019 cat 1	0.6	1.1	0.3
	P9 16/04/2019 cat 4	0.8	1.5	0.4
	P10 28/05/2019 cat 4*	0.8*	0.8*
	P11 12/06/2019 cat 3	1	0.9	0.4
	P12 26/06/2019 cat 3	0.9	0.4	0.4
	P13 1/07/2019 cat 2	1	0.6	0.6
	P14 12/08/2019 cat 1	1	1.7	0.4
	P15 11/09/2019 cat 1	0.8	0.9	0.9
	P16 25/09/2019 cat 1	0.9	1	0.4
	P17 9/10/2019 cat 4	1.4	1.1	0.9
	P18 16/10/2019 cat 3	0.8	0.5	0.6
	P19 22/10/2019 cat 1	1.5	1.7	0.6
	P20 29/10/2019 cat 4	1.5	0.7	1.1
Neutrophil %	P2 30/10/2018 cat 1	66.7	84.3	74.4
	P3 16/01/2019 cat 3	52	85.6	79.1
	P4 22/01/2019 cat 1	52.1	84	80.8
	P5 20/02/2019 cat 4	42.6	77	58.8
	P6 25/02/2019 cat 1	55.1	80.8	79.7
	P7 27/03/2019 cat 1	54.2	81.5	72.2
	P8 2/04/2019 cat 1	52.1	86.8	79
	P9 16/04/2019 cat 4	55.7	74	78.4
	P10 28/05/2019 cat 4*	48*	49.4*
	P11 12/06/2019 cat 3	60.2	82.1	76.6
	P12 26/06/2019 cat 3	51.5	83.7	79.3
	P13 1/07/2019 cat 2	36.6	56.8	61.7
	P14 12/08/2019 cat 1	66.5	81.3	84.5
	P15 11/09/2019 cat 1	71.2	85.3	78.5
	P16 25/09/2019 cat 1	69.2	84.1	69.6
	P17 9/10/2019 cat 4	68.2	64.7	72.5
	P18 16/10/2019 cat 3	54.8	88.6	68.2
	P19 22/10/2019 cat 1	69.3	80.4	83.5
	P20 29/10/2019 cat 4	78.9	83.9	79.8
Lymphocyte %	P2 30/10/2018 cat 1	20.7	9.6	11.3
	P3 16/01/2019 cat 3	24.2	7	12.4
	P4 22/01/2019 cat 1	31.2	9.7	12.6
	P5 20/02/2019 cat 4	31	10.6	20.5
	P6 25/02/2019 cat 1	22.6	6.1	9.8
	P7 27/03/2019 cat 1	36.9	12	17.8
	P8 2/04/2019 cat 1	31.6	5.6	14.7
	P9 16/04/2019 cat 4	29.2	13.7	12
	P10 28/05/2019 cat 4*	38.1*	39.5*
	P11 12/06/2019 cat 3	20.8	8.6	16.2
	P12 26/06/2019 cat 3	32.4	11.2	16
	P13 1/07/2019 cat 2	45.1	32.3	27
	P14 12/08/2019 cat 1	17.1	7	9.1
	P15 11/09/2019 cat 1	16.8	7.2	12.4
	P16 25/09/2019 cat 1	17.8	6.9	24.4
	P17 9/10/2019 cat 4	14.7	21.7	14.8
	P18 16/10/2019 cat 3	31.4	7.6	23.1
	P19 22/10/2019 cat 1	14.6	8.7	11.2
	P20 29/10/2019 cat 4	9.1	9	10.7
MID%	P2 30/10/2018 cat 1	12.6	6.1	11.3
	P3 16/01/2019 cat 3	23.8	7.4	8.5
	P4 22/01/2019 cat 1	16.7	6.3	6.6
	P5 20/02/2019 cat 4	26.4	12.4	20.7
	P6 25/02/2019 cat 1	22.3	13.1	10.5
	P7 27/03/2019 cat 1	18.9	6.5	10
	P8 2/04/2019 cat 1	16.3	7.6	6.3
	P9 16/04/2019 cat 4	15.1	12.3	9.6
	P10 28/05/2019 cat 4*	13.9*	11.1*
	P11 12/06/2019 cat 3	19	9.3	7.2
	P12 26/06/2019 cat 3	16.1	5.1	4.7
	P13 1/07/2019 cat 2	18.3	10.9	11.3
	P14 12/08/2019 cat 1	16.4	11.7	6.4
	P15 11/09/2019 cat 1	12	7.5	9.1
	P16 25/09/2019 cat 1	13	9	6
	P17 9/10/2019 cat 4	17.1	13.6	12.7
	P18 16/10/2019 cat 3	13.8	3.8	8.7
	P19 22/10/2019 cat 1	16.1	10.9	5.3
	P20 29/10/2019 cat 4	12	7.1	9.5

## Sheet: Fig 3 data
Cell type	Patient number, date, category	Pre-op cat 1	Post-op cat 1	48h cat 1	Pre-op cat 2	Post-op cat 2	48h cat 2	Pre-op cat 3	Post-op cat 3	48h cat 3	Admin cat 4	Post-op cat 4	48h cat 4
Leukocytes	P2 30/10/2018 cat 1	5.8	11	6.9
	P3 16/01/2019 cat 3							3.6	9.4	5.9
	P4 22/01/2019 cat 1	5.5	10	9.9
	P5 20/02/2019 cat 4										7.5	12.5	10.4
	P6 25/02/2019 cat 1	5.9	10.5	7.6
	P7 27/03/2019 cat 1	6	7.1	7.9
	P8 2/04/2019 cat 1	3.6	14.9	5.5
	P9 16/04/2019 cat 4										5.3	12.5	3.7
	P10 28/05/2019 cat 4*										5.8*	6.9*
	P11 12/06/2019 cat 3							5.4	10.2	6
	P12 26/06/2019 cat 3							5.6	8.4	9
	P13 1/07/2019 cat 2				5.2	5.8	5.7
	P14 12/08/2019 cat 1	6	14.9	6.1
	P15 11/09/2019 cat 1	7	11.4	9.6
	P16 25/09/2019 cat 1	7.2	11.2	7.2
	P17 9/10/2019 cat 4										8.2	8.3	6.8
	P18 16/10/2019 cat 3							5.8	12.7	7.1
	P19 22/10/2019 cat 1	9.5	15.6	11.5
	P20 29/10/2019 cat 4										12.2	9.9	11.3
Neutrophils	P2 30/10/2018 cat 1	3.9	9.3	5.1
	P3 16/01/2019 cat 3							1.9	8	4.7
	P4 22/01/2019 cat 1	2.9	8.4	8
	P5 20/02/2019 cat 4										3.2	9.6	6.1
	P6 25/02/2019 cat 1	3.3	8.5	6.1
	P7 27/03/2019 cat 1	3.3	5.8	5.7
	P8 2/04/2019 cat 1	1.9	12.9	4.3
	P9 16/04/2019 cat 4										3	9.3	2.9
	P10 28/05/2019 cat 4*										2.8*	3.4*
	P11 12/06/2019 cat 3							3.3	8.4	4.6
	P12 26/06/2019 cat 3							2.9	7	7.1
	P13 1/07/2019 cat 2				1.9	3.3	3.5
	P14 12/08/2019 cat 1	4	12.1	5.2
	P15 11/09/2019 cat 1	5	9.7	7.5
	P16 25/09/2019 cat 1	5	9.4	5
	P17 9/10/2019 cat 4										5.6	5.4	4.9
	P18 16/10/2019 cat 3							3.2	11.3	4.8
	P19 22/10/2019 cat 1	6.6	12.5	9.6
	P20 29/10/2019 cat 4										9.6	8.3	9
Lymphocytes	P2 30/10/2018 cat 1	1.2	1.1	1
	P3 16/01/2019 cat 3							0.9	0.7	0.7
	P4 22/01/2019 cat 1	1.7	1	1.2
	P5 20/02/2019 cat 4										2.3	1.3	2.1
	P6 25/02/2019 cat 1	1.3	0.6	0.7
	P7 27/03/2019 cat 1	1.6	0.9	1.4
	P8 2/04/2019 cat 1	1.1	0.8	0.8
	P9 16/04/2019 cat 4										1.5	1.7	0.4
	P10 28/05/2019 cat 4*										2.2*	2.7*
	P11 12/06/2019 cat 3							1.1	0.9	1
	P12 26/06/2019 cat 3							1.8	0.9	1.4
	P13 1/07/2019 cat 2				2.3	1.9	1.5
	P14 12/08/2019 cat 1	1	1	0.6
	P15 11/09/2019 cat 1	1.2	0.8	1.2
	P16 25/09/2019 cat 1	1.3	0.8	1.8
	P17 9/10/2019 cat 4										1.2	1.8	1
	P18 16/10/2019 cat 3							1.8	1	1.6
	P19 22/10/2019 cat 1	1.4	1.4	1.3
	P20 29/10/2019 cat 4										1.1	0.9	1.2
MID	P2 30/10/2018 cat 1	0.7	0.7	0.8
	P3 16/01/2019 cat 3							0.9	0.7	0.5
	P4 22/01/2019 cat 1	0.9	0.6	0.7
	P5 20/02/2019 cat 4										2	1.6	2.2
	P6 25/02/2019 cat 1	1.3	1.4	0.8
	P7 27/03/2019 cat 1	1.1	0.5	1.4
	P8 2/04/2019 cat 1	0.6	1.1	0.3
	P9 16/04/2019 cat 4										0.8	1.5	0.4
	P10 28/05/2019 cat 4*										0.8*	0.8*
	P11 12/06/2019 cat 3							1	0.9	0.4
	P12 26/06/2019 cat 3							0.9	0.4	0.4
	P13 1/07/2019 cat 2				1	0.6	0.6
	P14 12/08/2019 cat 1	1	1.7	0.4
	P15 11/09/2019 cat 1	0.8	0.9	0.9
	P16 25/09/2019 cat 1	0.9	1	0.4
	P17 9/10/2019 cat 4										1.4	1.1	0.9
	P18 16/10/2019 cat 3							0.8	0.5	0.6
	P19 22/10/2019 cat 1	1.5	1.7	0.6
	P20 29/10/2019 cat 4										1.5	0.7	1.1
Neutrophil %	P2 30/10/2018 cat 1	66.7	84.3	74.4
	P3 16/01/2019 cat 3							52	85.6	79.1
	P4 22/01/2019 cat 1	52.1	84	80.8
	P5 20/02/2019 cat 4										42.6	77	58.8
	P6 25/02/2019 cat 1	55.1	80.8	79.7
	P7 27/03/2019 cat 1	54.2	81.5	72.2
	P8 2/04/2019 cat 1	52.1	86.8	79
	P9 16/04/2019 cat 4										55.7	74	78.4
	P10 28/05/2019 cat 4*										48*	49.4*
	P11 12/06/2019 cat 3							60.2	82.1	76.6
	P12 26/06/2019 cat 3							51.5	83.7	79.3
	P13 1/07/2019 cat 2				36.6	56.8	61.7
	P14 12/08/2019 cat 1	66.5	81.3	84.5
	P15 11/09/2019 cat 1	71.2	85.3	78.5
	P16 25/09/2019 cat 1	69.2	84.1	69.6
	P17 9/10/2019 cat 4										68.2	64.7	72.5
	P18 16/10/2019 cat 3							54.8	88.6	68.2
	P19 22/10/2019 cat 1	69.3	80.4	83.5
	P20 29/10/2019 cat 4										78.9	83.9	79.8
Lymphocyte %	P2 30/10/2018 cat 1	20.7	9.6	11.3
	P3 16/01/2019 cat 3							24.2	7	12.4
	P4 22/01/2019 cat 1	31.2	9.7	12.6
	P5 20/02/2019 cat 4										31	10.6	20.5
	P6 25/02/2019 cat 1	22.6	6.1	9.8
	P7 27/03/2019 cat 1	36.9	12	17.8
	P8 2/04/2019 cat 1	31.6	5.6	14.7
	P9 16/04/2019 cat 4										29.2	13.7	12
	P10 28/05/2019 cat 4*										38.1*	39.5*
	P11 12/06/2019 cat 3							20.8	8.6	16.2
	P12 26/06/2019 cat 3							32.4	11.2	16
	P13 1/07/2019 cat 2				45.1	32.3	27
	P14 12/08/2019 cat 1	17.1	7	9.1
	P15 11/09/2019 cat 1	16.8	7.2	12.4
	P16 25/09/2019 cat 1	17.8	6.9	24.4
	P17 9/10/2019 cat 4										14.7	21.7	14.8
	P18 16/10/2019 cat 3							31.4	7.6	23.1
	P19 22/10/2019 cat 1	14.6	8.7	11.2
	P20 29/10/2019 cat 4										9.1	9	10.7
MID %	P2 30/10/2018 cat 1	12.6	6.1	11.3
	P3 16/01/2019 cat 3							23.8	7.4	8.5
	P4 22/01/2019 cat 1	16.7	6.3	6.6
	P5 20/02/2019 cat 4										26.4	12.4	20.7
	P6 25/02/2019 cat 1	22.3	13.1	10.5
	P7 27/03/2019 cat 1	18.9	6.5	10
	P8 2/04/2019 cat 1	16.3	7.6	6.3
	P9 16/04/2019 cat 4										15.1	12.3	9.6
	P10 28/05/2019 cat 4*										13.9*	11.1*
	P11 12/06/2019 cat 3							19	9.3	7.2
	P12 26/06/2019 cat 3							16.1	5.1	4.7
	P13 1/07/2019 cat 2				18.3	10.9	11.3
	P14 12/08/2019 cat 1	16.4	11.7	6.4
	P15 11/09/2019 cat 1	12	7.5	9.1
	P16 25/09/2019 cat 1	13	9	6
	P17 9/10/2019 cat 4										17.1	13.6	12.7
	P18 16/10/2019 cat 3							13.8	3.8	8.7
	P19 22/10/2019 cat 1	16.1	10.9	5.3
	P20 29/10/2019 cat 4										12	7.1	9.5

## Sheet: Fig 4 data
	NK			Monocyte			B cells			CD3+			CD8+			CD4+			CD4+CD25+			CD4+CD25-			CD4+CD127+			CD4+ CD25+ CD127+			CD4+ CD25+ CD127-			HLA-DR+ CD11c+ cDC			HLA-DR+ CD11c+ CD9+ cDC			HLA-DR+ CD11c+ CD38+ cDC			HLA-DR+ CD11c+ CD80+ cDC			HLA-DR+ CD11c+ CD83+ cDC			HLA-DR+ CD11c+ CD86+ cDC
	Pre-op	Post-Op	48h Post-op	Pre-op	Post-Op	48h Post-op	Pre-op	Post-Op	48h Post-op	Pre-op	Post-Op	48h Post-op	Pre-op	Post-Op	48h Post-op	Pre-op	Post-Op	48h Post-op	Pre-op	Post-Op	48h Post-op	Pre-op	Post-Op	48h Post-op	Pre-op	Post-Op	48h Post-op	Pre-op	Post-Op	48h Post-op	Pre-op	Post-Op	48h Post-op	Pre-op	Post-Op	48h Post-op	Pre-op	Post-Op	48h Post-op	Pre-op	Post-Op	48h Post-op	Pre-op	Post-Op	48h Post-op	Pre-op	Post-Op	48h Post-op	Pre-op
P2 30/10/2018 cat 1	68	126	53	495	323	1066	129	64	170	903	455	678	528	294	406	376	161	272	14	21	17	362	141	256	57	85	113	7	13	9	7	8	8	34	11	32	3	3	11	22	7	25	0	0	19	0	0	24	0
P3 16/01/2019 cat 3	48	61	87	324	441	614	39	28	73	548	280	557	199	103	209	350	177	349	17	5	22	332	172	327	155	101	206	9	2	14	9	3	8	30	19	22	13	7	11	17	15	18	14	11	13	21	15	17	28
P4 22/01/2019 cat 1	108	131	78	492	113	496	271	145	259	1307	479	987	459	228	321	846	251	667	41	6	12	805	244	654	433	166	394	34	5	8	7	2	4	60	17	13	21	6	4	40	10	9	18	5	4	34	9	7	56
P5 20/02/2019 cat 4	23	50	32	697	305	1126	464	232	425	1571	517	1197	625	268	436	939	251	763	20	20	85	919	231	678	290	107	197	12	12	58	8	8	27	48	28	64	18	9	19	30	12	32	15	8	14	28	13	27	52
P6 25/02/2019 cat 1	60	62	39	638	395	826	259	114	203	823	320	571	140	58	80	684	263	490	26	22	25	658	241	464	370	155	202	18	18	16	8	5	9	2	15	17	20	4	5	42	8	11	26	3	4	44	5	8	66
P7 27/03/2019 cat 1	117	87	99	665	375	952	128	69	151	1401	670	1576	690	372	657	712	299	922	53	32	63	661	267	856	431	224	572	44	29	56	8	3	7	41	9	19	13	3	6	20	6	10	4	0	3	10	1	4	40
P8 2/04/2019 cat 1	45	51	32	298	680	497	161	77	155	1067	404	517	381	177	175	687	227	342	48	19	17	639	209	325	264	114	166	34	17	14	14	2	3	43	15	12	10	4	2	17	7	7	3	2	3	10	4	5	41
P9 16/04/2019 cat 4	143	91	96	225	771	598	199	327	132	1435	1413	629	750	730	333	686	681	297	61	32	14	625	649	284	339	313	121	56	30	11	5	2	3	15	11	7	15	11	7	20	32	11	8	9	7	18	25	11	45
P10 28/05/2019 cat 4*	37*	54*		388*	412*		389*	447*		2079*	2255*		1021*	1114*		1058*	1143*		49*	62*		1010*	1082*		412*	414*		39*	55*		9*	7*		66*	93*		14*	25*		37*	58*		19*	34*		34*	58*		65*
P11 12/06/2019 cat 3	42	40	37	468	1293	635	229	272	243	987	610	989	265	165	271	723	445	718	31	30	73	692	415	645	385	322	359	27	27	58	4	3	15	30	15	10	9	3	3	20	12	7	7	4	3	12	7	7	28
P12 26/06/2019 cat 3	204	290	126	440	472	648	389	233	566	1500	594	1347	288	164	248	1212	430	1100	30	13	43	1183	417	1059	421	248	506	24	11	34	6	2	9	63	17	23	20	4	5	28	4	7	13	3	5	26	6	8	63
P13 1/07/2019 cat 2	174	140	244	426	524	660	95	110	98	2320	1990	1504	1538	1135	930	785	856	575	72	69	73	716	789	504	449	458	335	58	53	57	14	16	16	40	41	16	24	18	7	31	31	11	14	7	3	25	13	5	27
P14 12/08/2019 cat 1	177	273	72	573	1448	555	86	60	106	848	677	362	555	481	174	294	197	189	32	25	24	262	172	166	188	114	89	25	17	15	8	8	9	85	66	23	24	23	6	29	23	7	17	13	3	42	28	9	79
P15 11/09/2019 cat 1	75	86	79	739	959	1066	266	245	376	753	274	657	252	82	209	503	193	449	58	22	39	444	171	410	331	147	301	46	18	27	13	5	12	64	13	19	18	3	4	27	4	9	15	9	3	29	4	8	66
P16 25/09/2019 cat 1	163	87	94	685	77	521	155	21	272	861	300	1547	161	85	232	701	215	1316	41	38	71	661	176	1245	398	129	516	26	28	32	15	10	38	57	25	11	22	6	3	44	14	5	20	8	2	37	12	4	72
P17 9/10/2019 cat 4	90	97	68	390	592	672	93	146	111	962	1687	837	417	659	292	546	1032	547	38	44	22	509	989	525	305	581	398	32	38	18	5	6	4	35	26	17	8	6	4	22	19	14	8	4	3	18	12	10	31
P18 16/10/2019 cat 3	122	94	79	449	460	680	189	88	162	1791	857	1640	1008	501	766	782	357	876	47	14	113	735	343	762	373	187	273	38	9	65	10	5	48	30	12	22	7	3	6	15	4	13	3	2	3	9	4	11	29
P19 22/10/2019 cat 1	27	20	7	417	1196	1064	243	242	301	3650	1139	1225	2958	440	303	693	700	923	22	23	43	671	677	882	334	322	434	18	19	39	4	4	4	33	37	22	10	9	7	25	30	17	5	5	4	13	13	10	32
P20 29/10/2019 cat 4	322	303	208	509	178	1367	170	166	376	484	309	957	73	54	117	411	255	840	15	21	52	396	235	787	225	137	439	13	17	43	2	4	9	14	8	34	7	5	14	11	4	26	3	3	3	8	4	10	15
[truncated: 5 more columns]

## Sheet: Fig 5 data
		NK
		Admin cat 1	Post-op cat 1	D3 cat 1	Admin cat 2	Post-op cat 2	D3 cat 2	Admin cat 3	Post-op cat 3	D3 cat 3	Admin cat 4	Post-op cat 4	D3 cat 4
NK	P2 30/10/2018 cat 1	68	126	53
	P3 16/01/2019 cat 3							48	61	87
	P4 22/01/2019 cat 1	108	131	78
	P5 20/02/2019 cat 4										23	50	32
	P6 25/02/2019 cat 1	60	62	39
	P7 27/03/2019 cat 1	117	87	99
	P8 2/04/2019 cat 1	45	51	32
	P9 16/04/2019 cat 4										143	91	96
	P10 28/05/2019 cat 4**										37*	54*
	P11 12/06/2019 cat 3							42	40	37
	P12 26/06/2019 cat 3							204	290	126
	P13 1/07/2019 cat 2				174	140	244
	P14 12/08/2019 cat 1	177	273	72
	P15 11/09/2019 cat 1	75	86	79
	P16 25/09/2019 cat 1	163	87	94
	P17 9/10/2019 cat 4										90	97	68
	P18 16/10/2019 cat 3							122	94	79
	P19 22/10/2019 cat 1	27	20	7
	P20 29/10/2019 cat 4										322	303	208
Monocytes	P2 30/10/2018 cat 1	495	323	1066
	P3 16/01/2019 cat 3							324	441	614
	P4 22/01/2019 cat 1	492	113	496
	P5 20/02/2019 cat 4										697	305	1126
	P6 25/02/2019 cat 1	638	395	826
	P7 27/03/2019 cat 1	665	375	952
	P8 2/04/2019 cat 1	298	680	497
	P9 16/04/2019 cat 4										225	771	598
	P10 28/05/2019 cat 4***										388*	412*
	P11 12/06/2019 cat 3							468	1293	635
	P12 26/06/2019 cat 3							440	472	648
	P13 1/07/2019 cat 2				426	524	660
	P14 12/08/2019 cat 1	573	1448	555
	P15 11/09/2019 cat 1	739	959	1066
	P16 25/09/2019 cat 1	685	77	521
	P17 9/10/2019 cat 4										390	592	672
	P18 16/10/2019 cat 3							449	460	680
	P19 22/10/2019 cat 1	417	1196	1064
	P20 29/10/2019 cat 4										509	178	1367
B cells	P2 30/10/2018 cat 1	129	64	170
	P3 16/01/2019 cat 3							39	28	73
	P4 22/01/2019 cat 1	271	145	259
	P5 20/02/2019 cat 4										464	232	425
	P6 25/02/2019 cat 1	259	114	203
	P7 27/03/2019 cat 1	128	69	151
	P8 2/04/2019 cat 1	161	77	155
	P9 16/04/2019 cat 4										199	327	132
	P10 28/05/2019 cat 4****										389*	447*
	P11 12/06/2019 cat 3							229	272	243
	P12 26/06/2019 cat 3							389	233	566
	P13 1/07/2019 cat 2				95	110	98
	P14 12/08/2019 cat 1	86	60	106
	P15 11/09/2019 cat 1	266	245	376
	P16 25/09/2019 cat 1	155	21	272
	P17 9/10/2019 cat 4										93	146	111
	P18 16/10/2019 cat 3							189	88	162
	P19 22/10/2019 cat 1	243	242	301
	P20 29/10/2019 cat 4										170	166	376
CD3+	P2 30/10/2018 cat 1	903	455	678
	P3 16/01/2019 cat 3							548	280	557
	P4 22/01/2019 cat 1	1307	479	987
	P5 20/02/2019 cat 4										1571	517	1197
	P6 25/02/2019 cat 1	823	320	571
	P7 27/03/2019 cat 1	1401	670	1576
	P8 2/04/2019 cat 1	1067	404	517
	P9 16/04/2019 cat 4										1435	1413	629
	P10 28/05/2019 cat 4*****										2079*	2255*
	P11 12/06/2019 cat 3							987	610	989
	P12 26/06/2019 cat 3							1500	594	1347
	P13 1/07/2019 cat 2				2320	1990	1504
	P14 12/08/2019 cat 1	848	677	362
	P15 11/09/2019 cat 1	753	274	657
	P16 25/09/2019 cat 1	861	300	1547
	P17 9/10/2019 cat 4										962	1687	837
	P18 16/10/2019 cat 3							1791	857	1640
	P19 22/10/2019 cat 1	3650	1139	1225
	P20 29/10/2019 cat 4										484	309	957
CD8+	P2 30/10/2018 cat 1	528	294	406
	P3 16/01/2019 cat 3							199	103	209
	P4 22/01/2019 cat 1	459	228	321
	P5 20/02/2019 cat 4										625	268	436
	P6 25/02/2019 cat 1	140	58	80
	P7 27/03/2019 cat 1	690	372	657
	P8 2/04/2019 cat 1	381	177	175
	P9 16/04/2019 cat 4										750	730	333
	P10 28/05/2019 cat 4*******										1021*	1114*
	P11 12/06/2019 cat 3							265	165	271
	P12 26/06/2019 cat 3							288	164	248
	P13 1/07/2019 cat 2				1538	1135	930
	P14 12/08/2019 cat 1	555	481	174
	P15 11/09/2019 cat 1	252	82	209
	P16 25/09/2019 cat 1	161	85	232
	P17 9/10/2019 cat 4										417	659	292
	P18 16/10/2019 cat 3							1008	501	766
	P19 22/10/2019 cat 1	2958	440	303
	P20 29/10/2019 cat 4										73	54	117
CD4+	P2 30/10/2018 cat 1	376	161	272
	P3 16/01/2019 cat 3							350	177	349
	P4 22/01/2019 cat 1	846	251	667
	P5 20/02/2019 cat 4										939	251	763
	P6 25/02/2019 cat 1	684	263	490
	P7 27/03/2019 cat 1	712	299	922
	P8 2/04/2019 cat 1	687	227	342
	P9 16/04/2019 cat 4										686	681	297
	P10 28/05/2019 cat 4******										1058*	1143*
	P11 12/06/2019 cat 3							723	445	718
	P12 26/06/2019 cat 3							1212	430	1100
	P13 1/07/2019 cat 2				785	856	575
	P14 12/08/2019 cat 1	294	197	189
	P15 11/09/2019 cat 1	503	193	449
	P16 25/09/2019 cat 1	701	215	1316
	P17 9/10/2019 cat 4										546	1032	547
	P18 16/10/2019 cat 3							782	357	876
	P19 22/10/2019 cat 1	693	700	923
	P20 29/10/2019 cat 4										411	255	840
CD4+CD25+	P2 30/10/2018 cat 1	14	21	17
	P3 16/01/2019 cat 3							17	5	22
	P4 22/01/2019 cat 1	41	6	12
	P5 20/02/2019 cat 4										20	20	85
	P6 25/02/2019 cat 1	26	22	25
	P7 27/03/2019 cat 1	53	32	63
	P8 2/04/2019 cat 1	48	19	17
	P9 16/04/2019 cat 4										61	32	14
	P10 28/05/2019 cat 4********										49*	62*
	P11 12/06/2019 cat 3							31	30	73
	P12 26/06/2019 cat 3							30	13	43
	P13 1/07/2019 cat 2				72	69	73
	P14 12/08/2019 cat 1	32	25	24
	P15 11/09/2019 cat 1	58	22	39
	P16 25/09/2019 cat 1	41	38	71
	P17 9/10/2019 cat 4										38	44	22
	P18 16/10/2019 cat 3							47	14	113
	P19 22/10/2019 cat 1	22	23	43
	P20 29/10/2019 cat 4										15	21	52
CD4+CD25-	P2 30/10/2018 cat 1	362	141	256
	P3 16/01/2019 cat 3							332	172	327
	P4 22/01/2019 cat 1	805	244	654
	P5 20/02/2019 cat 4										919	231	678
	P6 25/02/2019 cat 1	658	241	464
	P7 27/03/2019 cat 1	661	267	856
	P8 2/04/2019 cat 1	639	209	325
	P9 16/04/2019 cat 4										625	649	284
	P10 28/05/2019 cat 4**********										1010*	1082*
	P11 12/06/2019 cat 3							692	415	645
	P12 26/06/2019 cat 3							1183	417	1059
	P13 1/07/2019 cat 2				716	789	504
	P14 12/08/2019 cat 1	262	172	166
	P15 11/09/2019 cat 1	444	171	410
	P16 25/09/2019 cat 1	661	176	1245
	P17 9/10/2019 cat 4										509	989	525
	P18 16/10/2019 cat 3							735	343	762
	P19 22/10/2019 cat 1	671	677	882
	P20 29/10/2019 cat 4										396	235	787
CD4+CD127+	P2 30/10/2018 cat 1	57	85	113
	P3 16/01/2019 cat 3							155	101	206
	P4 22/01/2019 cat 1	433	166	394
	P5 20/02/2019 cat 4										290	107	197
	P6 25/02/2019 cat 1	370	155	202
	P7 27/03/2019 cat 1	431	224	572
	P8 2/04/2019 cat 1	264	114	166
	P9 16/04/2019 cat 4										339	313	121
	P10 28/05/2019 cat 4***********										412*	414*
	P11 12/06/2019 cat 3							385	322	359
	P12 26/06/2019 cat 3							421	248	506
	P13 1/07/2019 cat 2				449	458	335
	P14 12/08/2019 cat 1	188	114	89
	P15 11/09/2019 cat 1	331	147	301
	P16 25/09/2019 cat 1	398	129	516
	P17 9/10/2019 cat 4										305	581	398
	P18 16/10/2019 cat 3							373	187	273
	P19 22/10/2019 cat 1	334	322	434
	P20 29/10/2019 cat 4										225	137	439
CD4+CD127-	P2 30/10/2018 cat 1	319	76	159
	P3 16/01/2019 cat 3							196	76	143
	P4 22/01/2019 cat 1	413	85	272
	P5 20/02/2019 cat 4										649	144	566
	P6 25/02/2019 cat 1	314	108	288
	P7 27/03/2019 cat 1	281	75	350
	P8 2/04/2019 cat 1	422	113	176
	P9 16/04/2019 cat 4										346	368	176
	P10 28/05/2019 cat 4************										646*	729*
	P11 12/06/2019 cat 3							338	123	359
	P12 26/06/2019 cat 3							792	182	594
	P13 1/07/2019 cat 2				336	397	240
	P14 12/08/2019 cat 1	106	83	99
	P15 11/09/2019 cat 1	171	46	148
	P16 25/09/2019 cat 1	303	86	800
	P17 9/10/2019 cat 4										241	451	149
	P18 16/10/2019 cat 3							410	169	603
	P19 22/10/2019 cat 1	360	378	489
	P20 29/10/2019 cat 4										186	119	402
CD4+ CD25+ CD127+	P2 30/10/2018 cat 1	7	13	9
	P3 16/01/2019 cat 3							9	2	14
	P4 22/01/2019 cat 1	34	5	8
	P5 20/02/2019 cat 4										12	12	58
	P6 25/02/2019 cat 1	18	18	16
	P7 27/03/2019 cat 1	44	29	56
	P8 2/04/2019 cat 1	34	17	14
	P9 16/04/2019 cat 4										56	30	11
	P10 28/05/2019 cat 4************										39*	55*
	P11 12/06/2019 cat 3							27	27	58
	P12 26/06/2019 cat 3							24	11	34
	P13 1/07/2019 cat 2				58	53	57
	P14 12/08/2019 cat 1	25	17	15
	P15 11/09/2019 cat 1	46	18	27
	P16 25/09/2019 cat 1	26	28	32
	P17 9/10/2019 cat 4										32	38	18
	P18 16/10/2019 cat 3							38	9	65
	P19 22/10/2019 cat 1	18	19	39
	P20 29/10/2019 cat 4										13	17	43
CD4+ CD25+ CD127-	P2 30/10/2018 cat 1	7	8	8
	P3 16/01/2019 cat 3							9	3	8
	P4 22/01/2019 cat 1	7	2	4
	P5 20/02/2019 cat 4										8	8	27
	P6 25/02/2019 cat 1	8	5	9
	P7 27/03/2019 cat 1	8	3	7
	P8 2/04/2019 cat 1	14	2	3
	P9 16/04/2019 cat 4										5	2	3
	P10 28/05/2019 cat 4************										9*	7*
	P11 12/06/2019 cat 3							4	3	15
	P12 26/06/2019 cat 3							6	2	9
	P13 1/07/2019 cat 2				14	16	16
	P14 12/08/2019 cat 1	8	8	9
	P15 11/09/2019 cat 1	13	5	12
	P16 25/09/2019 cat 1	15	10	38
	P17 9/10/2019 cat 4										5	6	4
	P18 16/10/2019 cat 3							10	5	48
	P19 22/10/2019 cat 1	4	4	4
	P20 29/10/2019 cat 4										2	4	9
HLA-DR+ CD11c+ cDC	P2 30/10/2018 cat 1	34	11	32
	P3 16/01/2019 cat 3							30	19	22
	P4 22/01/2019 cat 1	60	17	13
	P5 20/02/2019 cat 4										48	28	64
	P6 25/02/2019 cat 1	2	15	17
	P7 27/03/2019 cat 1	41	9	19
	P8 2/04/2019 cat 1	43	15	12
	P9 16/04/2019 cat 4										15	11	7
	P10 28/05/2019 cat 4************										66*	93*
	P11 12/06/2019 cat 3							30	15	10
	P12 26/06/2019 cat 3							63	17	23
	P13 1/07/2019 cat 2				40	41	16
	P14 12/08/2019 cat 1	85	66	23
	P15 11/09/2019 cat 1	64	13	19
	P16 25/09/2019 cat 1	57	25	11
	P17 9/10/2019 cat 4										35	26	17
	P18 16/10/2019 cat 3							30	12	22
	P19 22/10/2019 cat 1	33	37	22
	P20 29/10/2019 cat 4										14	8	34
HLA-DR+ CD11c+ CD9+ cDC	P2 30/10/2018 cat 1	3	3	11
	P3 16/01/2019 cat 3							13	7	11
	P4 22/01/2019 cat 1	21	6	4
	P5 20/02/2019 cat 4										18	9	19
	P6 25/02/2019 cat 1	20	4	5
	P7 27/03/2019 cat 1	13	3	6
	P8 2/04/2019 cat 1	10	4	2
	P9 16/04/2019 cat 4										15	11	7
	P10 28/05/2019 cat 4************										14*	25*
	P11 12/06/2019 cat 3							9	3	3
	P12 26/06/2019 cat 3							20	4	5
	P13 1/07/2019 cat 2				24	18	7
	P14 12/08/2019 cat 1	24	23	6
	P15 11/09/2019 cat 1	18	3	4
	P16 25/09/2019 cat 1	22	6	3
	P17 9/10/2019 cat 4										8	6	4
	P18 16/10/2019 cat 3							7	3	6
	P19 22/10/2019 cat 1	10	9	7
	P20 29/10/2019 cat 4										7	5	14
CD11c+ CD38+ cDC	P2 30/10/2018 cat 1	22	7	25
	P3 16/01/2019 cat 3							17	15	18
	P4 22/01/2019 cat 1	40	10	9
	P5 20/02/2019 cat 4										30	12	32
	P6 25/02/2019 cat 1	42	8	11
	P7 27/03/2019 cat 1	20	6	10
	P8 2/04/2019 cat 1	17	7	7
	P9 16/04/2019 cat 4										20	32	11
	P10 28/05/2019 cat 4*************										37*	58*
	P11 12/06/2019 cat 3							20	12	7
	P12 26/06/2019 cat 3							28	4	7
	P13 1/07/2019 cat 2				31	31	11
	P14 12/08/2019 cat 1	29	23	7
	P15 11/09/2019 cat 1	27	4	9
	P16 25/09/2019 cat 1	44	14	5
	P17 9/10/2019 cat 4										22	19	14
	P18 16/10/2019 cat 3							15	4	13
	P19 22/10/2019 cat 1	25	30	17
	P20 29/10/2019 cat 4										11	4	26
CD11c+ CD80+ cDC	P2 30/10/2018 cat 1	0	0	19
	P3 16/01/2019 cat 3							14	11	13
	P4 22/01/2019 cat 1	18	5	4
	P5 20/02/2019 cat 4										15	8	14
	P6 25/02/2019 cat 1	26	3	4
	P7 27/03/2019 cat 1	4	0	3
	P8 2/04/2019 cat 1	3	2	3
	P9 16/04/2019 cat 4										8	9	7
	P10 28/05/2019 cat 4*************										19*	34*
	P11 12/06/2019 cat 3							7	4	3
	P12 26/06/2019 cat 3							13	3	5
	P13 1/07/2019 cat 2				14	7	3
	P14 12/08/2019 cat 1	17	13	3
	P15 11/09/2019 cat 1	15	9	3
	P16 25/09/2019 cat 1	20	8	2
	P17 9/10/2019 cat 4										8	4	3
	P18 16/10/2019 cat 3							3	2	3
	P19 22/10/2019 cat 1	5	5	4
	P20 29/10/2019 cat 4										3	3	3
CD11c+ CD83+ cDC	P2 30/10/2018 cat 1	0	0	24
	P3 16/01/2019 cat 3							21	15	17
	P4 22/01/2019 cat 1	34	9	7
	P5 20/02/2019 cat 4										28	13	27
	P6 25/02/2019 cat 1	44	5	8
	P7 27/03/2019 cat 1	10	1	4
	P8 2/04/2019 cat 1	10	4	5
	P9 16/04/2019 cat 4										18	25	11
	P10 28/05/2019 cat 4*************										34*	58*
	P11 12/06/2019 cat 3							12	7	7
	P12 26/06/2019 cat 3							26	6	8
	P13 1/07/2019 cat 2				25	13	5
	P14 12/08/2019 cat 1	42	28	9
	P15 11/09/2019 cat 1	29	4	8
	P16 25/09/2019 cat 1	37	12	4
	P17 9/10/2019 cat 4										18	12	10
	P18 16/10/2019 cat 3							9	4	11
	P19 22/10/2019 cat 1	13	13	10
	P20 29/10/2019 cat 4										8	4	10
CD11c+ CD86+ cDC	P2 30/10/2018 cat 1	0	0	32
	P3 16/01/2019 cat 3							28	19	22
	P4 22/01/2019 cat 1	56	14	13
	P5 20/02/2019 cat 4										52	29	57
	P6 25/02/2019 cat 1	66	13	19
	P7 27/03/2019 cat 1	40	7	18
	P8 2/04/2019 cat 1	41	14	15
	P9 16/04/2019 cat 4										45	38	20
	P10 28/05/2019 cat 4*************										65*	91*
	P11 12/06/2019 cat 3							28	13	11
	P12 26/06/2019 cat 3							63	18	20
	P13 1/07/2019 cat 2				27	35	13
	P14 12/08/2019 cat 1	79	70	21
	P15 11/09/2019 cat 1	66	11	16
	P16 25/09/2019 cat 1	72	24	10
	P17 9/10/2019 cat 4										31	26	17
	P18 16/10/2019 cat 3							29	7	22
	P19 22/10/2019 cat 1	32	29	19
	P20 29/10/2019 cat 4										15	7	30
CD11c- CD123+ pDC	P2 30/10/2018 cat 1	6	5	3
	P3 16/01/2019 cat 3							2	1	2
	P4 22/01/2019 cat 1	12	12	2
	P5 20/02/2019 cat 4										4	2	2
	P6 25/02/2019 cat 1	4	1	2
	P7 27/03/2019 cat 1	4	1	2
	P8 2/04/2019 cat 1	4	5	1
	P9 16/04/2019 cat 4										12	4	4
	P10 28/05/2019 cat 4*************										10*	18*
	P11 12/06/2019 cat 3							5	5	1
	P12 26/06/2019 cat 3							7	1	2
	P13 1/07/2019 cat 2				14	17	9
	P14 12/08/2019 cat 1	3	6	0
	P15 11/09/2019 cat 1	10	1	1
	P16 25/09/2019 cat 1	6	1	3
	P17 9/10/2019 cat 4										3	3	3
	P18 16/10/2019 cat 3							3	1	2
	P19 22/10/2019 cat 1	7	8	7
	P20 29/10/2019 cat 4										2	1	0
